# Supplementary material for: Sexual Knowledge, Attitudes, and Motivational Factors Associated with Sexual Activity in Older Adults: A Cross-Sectional Study
Source: Eur J Investig Health Psychol Educ. 2026 May 30;16(6):77. doi: 10.3390/ejihpe16060077 (PMC13298553; doi:10.3390/ejihpe16060077)
Supplement: Supplementary file 1 [file ejihpe-16-00077-s001.zip]

Archive with 1 entries (1 files):
- ejihpe-4269182-supplementary.pdf
